# Supplementary material for: Evaluation of Anti-Oxinflammatory and ACE-Inhibitory Properties of Protein Hydrolysates Obtained from Edible Non-Mulberry Silkworm Pupae (Antheraea assama and Philosomia ricinii)
Source: Nutrients. 2023 Feb 19;15(4):1035. doi: 10.3390/nu15041035 (PMC9964498; doi:10.3390/nu15041035)
Supplement: Supplementary file 1 [file nutrients-15-01035-s001.zip]

Archive with 1 entries (1 files):
- nutrients-2207221-supplementary.pdf
